# Supplementary material for: Experimental and Computational Studies on the Interaction of a Dansyl-Based Fluorescent Schiff Base Ligand with Cu2+ Ions and CuO NPs
Source: Int J Mol Sci. 2022 Sep 30;23(19):11565. doi: 10.3390/ijms231911565 (PMC9569476; doi:10.3390/ijms231911565)
Supplement: Supplementary file 1 [file ijms-23-11565-s001.zip]

Archive with 1 entries (1 files):
- ijms-1911388-supplementary.pdf
